# Supplementary material for: CA9, CYFIP2 and LGALS3BP—A Novel Biomarker Panel to Aid Prognostication in Glioma
Source: Cancers (Basel). 2024 Mar 6;16(5):1069. doi: 10.3390/cancers16051069 (PMC10931055; doi:10.3390/cancers16051069)
Supplement: Supplementary file 1 [file cancers-16-01069-s001.zip]

Archive with 1 entries (1 files):
- cancers-2848667-supplementary.pdf
